# Supplementary material for: ﻿Morphological and molecular identification for two new wood-inhabiting species of Botryobasidium (Basidiomycota) from China
Source: MycoKeys. 2025 Apr 9;116:73–89. doi: 10.3897/mycokeys.116.143594 (PMC12004073; doi:10.3897/mycokeys.116.143594)
Supplement: XML Treatment for Botryobasidium latihyphum [file mycokeys.116.143594-treatment1.xml]

<!DOCTYPE tp:taxon-treatment
  PUBLIC "-//TaxonX//DTD Taxonomic Treatment Publishing DTD v0 20100105//EN" "tax-treatment-NSO.dtd">
<tp:taxon-treatment xmlns:tp="http://www.plazi.org/taxpub"><tp:treatment-meta><kwd-group><label>Taxon classification</label><kwd>
                <named-content content-type="kingdom">Fungi</named-content>
              </kwd><kwd>
                <named-content content-type="order">Cantharellales</named-content>
              </kwd><kwd>
                <named-content content-type="family">Botryobasidiaceae</named-content>
              </kwd></kwd-group><mixed-citation publication-type="journal"><person-group><name><surname>Li</surname><given-names>Xin</given-names></name><name><surname>Zhang</surname><given-names>Xin</given-names></name><name><surname>Sun</surname><given-names>Yi-Fei</given-names></name><name><surname>Li</surname><given-names>Zhen-Hao</given-names></name><name><surname>Zhu</surname><given-names>An-Hong</given-names></name><name><surname>Wu</surname><given-names>Ying-Da</given-names></name></person-group><article-title>﻿Morphological and molecular identification for two new wood-inhabiting species of <italic><tp:taxon-name><tp:taxon-name-part taxon-name-part-type="genus" reg="Botryobasidium">Botryobasidium</tp:taxon-name-part></tp:taxon-name></italic> (<tp:taxon-name><tp:taxon-name-part taxon-name-part-type="phylum">Basidiomycota</tp:taxon-name-part></tp:taxon-name>) from China</article-title><source>MycoKeys</source><day>09</day><month>04</month><year>2025</year><volume>116</volume><fpage>73</fpage><lpage>89</lpage><pub-id pub-id-type="doi">10.3897/mycokeys.116.143594</pub-id></mixed-citation></tp:treatment-meta><tp:nomenclature><label>﻿</label><tp:taxon-name>
              <object-id xmlns:xlink="http://www.w3.org/1999/xlink" content-type="arpha" xlink:type="simple">A6B88D50-2FBB-51AE-8E7A-DE7DAFFC1ABB</object-id>
              <tp:taxon-name-part taxon-name-part-type="genus" reg="Botryobasidium">Botryobasidium</tp:taxon-name-part>
              <tp:taxon-name-part taxon-name-part-type="species" reg="latihyphum">latihyphum</tp:taxon-name-part>
              <object-id xmlns:xlink="http://www.w3.org/1999/xlink" content-type="mycobank" xlink:type="simple"> 856838</object-id>
            </tp:taxon-name><tp:taxon-authority>Xin Li, Y.J. Cui &amp; Y.D. Wu</tp:taxon-authority><tp:taxon-status xmlns:xlink="http://www.w3.org/1999/xlink" xlink:type="simple">sp. nov.</tp:taxon-status><xref ref-type="fig" rid="F2">Figs 2</xref><xref ref-type="fig" rid="F3">, 3</xref></tp:nomenclature><tp:treatment-sec sec-type="Holotype" id="SECID0E2ZBG"><title>Holotype.</title><p>China • Xizang Autonomous Region., Linzhi, Metuo County, the road 219 from Metuo to Bome, on fallen trunk of <italic><tp:taxon-name><tp:taxon-name-part taxon-name-part-type="genus" reg="Abies">Abies</tp:taxon-name-part></tp:taxon-name></italic>, 25 October 2023, Dai 26858 (BJFC044409).</p><fig id="F2" position="float" orientation="portrait"><object-id xmlns:xlink="http://www.w3.org/1999/xlink" content-type="doi" xlink:type="simple">10.3897/mycokeys.116.143594.figure2</object-id><object-id xmlns:xlink="http://www.w3.org/1999/xlink" content-type="zenodo_dep_id" xlink:type="simple">15181025</object-id><object-id xmlns:xlink="http://www.w3.org/1999/xlink" content-type="arpha" xlink:type="simple">0ED115C5-97F3-5EAA-88D9-A059A212A78C</object-id><label>Figure 2.</label><caption><p>A basidioma of <italic><tp:taxon-name><tp:taxon-name-part taxon-name-part-type="genus" reg="Botryobasidium">Botryobasidium</tp:taxon-name-part><tp:taxon-name-part taxon-name-part-type="species" reg="latihyphum">latihyphum</tp:taxon-name-part></tp:taxon-name></italic> (Dai 26858). Scale bar: 1 cm.</p></caption><graphic xmlns:xlink="http://www.w3.org/1999/xlink" xlink:href="mycokeys-116-073-g002.jpg" position="float" orientation="portrait" xlink:type="simple" id="oo_1303891.jpg"><uri content-type="original_file" xlink:type="simple">https://binary.pensoft.net/fig/1303891</uri></graphic></fig></tp:treatment-sec><tp:treatment-sec sec-type="etymology" id="SECID0EA2BG"><title>Etymology.</title><p><italic>Latihyphum</italic> refers to the characteristic wide subicular hyphae of the new species.</p><fig id="F3" position="float" orientation="portrait"><object-id xmlns:xlink="http://www.w3.org/1999/xlink" content-type="doi" xlink:type="simple">10.3897/mycokeys.116.143594.figure3</object-id><object-id xmlns:xlink="http://www.w3.org/1999/xlink" content-type="zenodo_dep_id" xlink:type="simple">15181027</object-id><object-id xmlns:xlink="http://www.w3.org/1999/xlink" content-type="arpha" xlink:type="simple">30511DDB-82C4-5C5F-8BD1-BEB26883D07F</object-id><label>Figure 3.</label><caption><p>Microscopic structures of <italic><tp:taxon-name><tp:taxon-name-part taxon-name-part-type="genus" reg="Botryobasidium">Botryobasidium</tp:taxon-name-part><tp:taxon-name-part taxon-name-part-type="species" reg="latihyphum">latihyphum</tp:taxon-name-part></tp:taxon-name></italic> (drawn from the holotype Dai 26858) <bold>a</bold> basidiospores <bold>b</bold> basidia <bold>c</bold> basidioles <bold>d</bold> cystidia <bold>e</bold> subicular hyphae. Scale bars: 5 μm (<bold>a</bold>); 10 μm (<bold>b–e</bold>).</p></caption><graphic xmlns:xlink="http://www.w3.org/1999/xlink" xlink:href="mycokeys-116-073-g003.jpg" position="float" orientation="portrait" xlink:type="simple" id="oo_1303892.jpg"><uri content-type="original_file" xlink:type="simple">https://binary.pensoft.net/fig/1303892</uri></graphic></fig></tp:treatment-sec><tp:treatment-sec sec-type="description" id="SECID0ET3BG"><title>Description.</title><p><bold><italic>Basidiomata</italic></bold>: Annual, resupinate, adnate, hypochnoid, difficult to separate from substrate, up to 10 cm long, 4 cm wide, 1 mm thick at center, without odor and taste when fresh and dry; hymenophore white to cream when fresh, smooth, uncracked, cream to olivaceous buff when dry; sterile margin indistinct, thinning out, concolorous with hymenophore.</p><p><bold><italic>Hyphal system</italic></bold>: Monomitic, clamp connections present, generative hyphae <abbrev xmlns:xlink="http://www.w3.org/1999/xlink" xlink:title="Cotton Blue" id="ABBRID0EF4BG" xlink:type="simple">CB</abbrev>+, <abbrev xmlns:xlink="http://www.w3.org/1999/xlink" xlink:title="Melzer’s reagent" id="ABBRID0EJ4BG" xlink:type="simple">IKI</abbrev>–; tissues unchanged in <abbrev xmlns:xlink="http://www.w3.org/1999/xlink" xlink:title="5% potassium hydroxide" id="ABBRID0EN4BG" xlink:type="simple">KOH</abbrev>; subhymenial hyphae slightly thick-walled, smooth, frequently branched at right angles, loosely interwoven, 5–7 µm in diam.; subicular hyphae thick-walled, smooth, frequently branched, 7–10 µm in diam.</p><p><bold><italic>Hymenium</italic></bold>: Cystidia clavate to tubular, infrequent, smooth, thin-walled, colorless, with a basal clamp connection, aseptate, <abbrev xmlns:xlink="http://www.w3.org/1999/xlink" xlink:title="Cotton Blue" id="ABBRID0EY4BG" xlink:type="simple">CB</abbrev>+, <abbrev xmlns:xlink="http://www.w3.org/1999/xlink" xlink:title="Melzer’s reagent" id="ABBRID0E34BG" xlink:type="simple">IKI</abbrev>–, unchanged in <abbrev xmlns:xlink="http://www.w3.org/1999/xlink" xlink:title="5% potassium hydroxide" id="ABBRID0EA5BG" xlink:type="simple">KOH</abbrev>, 56–105 × 7–10 μm; basidia slightly barrel-shaped, thin-walled, with six sterigmata and a clamp connection at the base, 17–25 × 6–8.5 μm; basidioles in shape similar to basidia, but slightly smaller.</p><p><bold><italic>Spores</italic></bold>: Basidiospores oval, hyaline, thin-walled, smooth, <abbrev xmlns:xlink="http://www.w3.org/1999/xlink" xlink:title="Cotton Blue" id="ABBRID0EL5BG" xlink:type="simple">CB</abbrev>+, <abbrev xmlns:xlink="http://www.w3.org/1999/xlink" xlink:title="Melzer’s reagent" id="ABBRID0EP5BG" xlink:type="simple">IKI</abbrev>–, (7.0–)7.9–10.2(–10.3) × (3.1–)3.2–4.3(–4.4) um, L = 8.78 um, W = 3.64 um, Q = 2.41 (n = 60/2).</p></tp:treatment-sec></tp:taxon-treatment>
