# Supplementary material for: ﻿Morphological and molecular identification for two new wood-inhabiting species of Botryobasidium (Basidiomycota) from China
Source: MycoKeys. 2025 Apr 9;116:73–89. doi: 10.3897/mycokeys.116.143594 (PMC12004073; doi:10.3897/mycokeys.116.143594)
Supplement: XML Treatment for Botryobasidium zhejiangensis [file mycokeys.116.143594-treatment2.xml]

<!DOCTYPE tp:taxon-treatment
  PUBLIC "-//TaxonX//DTD Taxonomic Treatment Publishing DTD v0 20100105//EN" "tax-treatment-NSO.dtd">
<tp:taxon-treatment xmlns:tp="http://www.plazi.org/taxpub"><tp:treatment-meta><kwd-group><label>Taxon classification</label><kwd>
                <named-content content-type="kingdom">Fungi</named-content>
              </kwd><kwd>
                <named-content content-type="order">Cantharellales</named-content>
              </kwd><kwd>
                <named-content content-type="family">Botryobasidiaceae</named-content>
              </kwd></kwd-group><mixed-citation publication-type="journal"><person-group><name><surname>Li</surname><given-names>Xin</given-names></name><name><surname>Zhang</surname><given-names>Xin</given-names></name><name><surname>Sun</surname><given-names>Yi-Fei</given-names></name><name><surname>Li</surname><given-names>Zhen-Hao</given-names></name><name><surname>Zhu</surname><given-names>An-Hong</given-names></name><name><surname>Wu</surname><given-names>Ying-Da</given-names></name></person-group><article-title>﻿Morphological and molecular identification for two new wood-inhabiting species of <italic><tp:taxon-name><tp:taxon-name-part taxon-name-part-type="genus" reg="Botryobasidium">Botryobasidium</tp:taxon-name-part></tp:taxon-name></italic> (<tp:taxon-name><tp:taxon-name-part taxon-name-part-type="phylum">Basidiomycota</tp:taxon-name-part></tp:taxon-name>) from China</article-title><source>MycoKeys</source><day>09</day><month>04</month><year>2025</year><volume>116</volume><fpage>73</fpage><lpage>89</lpage><pub-id pub-id-type="doi">10.3897/mycokeys.116.143594</pub-id></mixed-citation></tp:treatment-meta><tp:nomenclature><label>﻿</label><tp:taxon-name>
              <object-id xmlns:xlink="http://www.w3.org/1999/xlink" content-type="arpha" xlink:type="simple">4E2381D1-C2F4-5548-92C2-66F974BB6181</object-id>
              <tp:taxon-name-part taxon-name-part-type="genus" reg="Botryobasidium">Botryobasidium</tp:taxon-name-part>
              <tp:taxon-name-part taxon-name-part-type="species" reg="zhejiangensis">zhejiangensis</tp:taxon-name-part>
              <object-id xmlns:xlink="http://www.w3.org/1999/xlink" content-type="mycobank" xlink:type="simple"> 856839</object-id>
            </tp:taxon-name><tp:taxon-authority>Xin Li, A.H. Zhu, Yuan Yuan &amp; Y.D. Wu</tp:taxon-authority><tp:taxon-status xmlns:xlink="http://www.w3.org/1999/xlink" xlink:type="simple">sp. nov.</tp:taxon-status><xref ref-type="fig" rid="F4">Figs 4</xref><xref ref-type="fig" rid="F5">, 5</xref></tp:nomenclature><tp:treatment-sec sec-type="Holotype" id="SECID0EGAAI"><title>Holotype.</title><p>China • Zhejiang Province, Jinhua, Wuyi County, Guodong Village, on rotten wood of <italic><tp:taxon-name><tp:taxon-name-part taxon-name-part-type="genus" reg="Pinus">Pinus</tp:taxon-name-part><tp:taxon-name-part taxon-name-part-type="species" reg="massoniana">massoniana</tp:taxon-name-part></tp:taxon-name></italic>, 18 June 2023, Dai 25056 (<abbrev xmlns:xlink="http://www.w3.org/1999/xlink" xlink:title="Institute of Microbiology, Beijing Forestry University" id="ABBRID0EXAAI" xlink:type="simple">BJFC</abbrev> 042609).</p><fig id="F4" position="float" orientation="portrait"><object-id xmlns:xlink="http://www.w3.org/1999/xlink" content-type="doi" xlink:type="simple">10.3897/mycokeys.116.143594.figure4</object-id><object-id xmlns:xlink="http://www.w3.org/1999/xlink" content-type="zenodo_dep_id" xlink:type="simple">15181029</object-id><object-id xmlns:xlink="http://www.w3.org/1999/xlink" content-type="arpha" xlink:type="simple">73391E0C-6F40-518C-B0D3-A1E64814588F</object-id><label>Figure 4.</label><caption><p>Basidiomata of <italic><tp:taxon-name><tp:taxon-name-part taxon-name-part-type="genus" reg="Botryobasidium">Botryobasidium</tp:taxon-name-part><tp:taxon-name-part taxon-name-part-type="species" reg="zhejiangensis">zhejiangensis</tp:taxon-name-part></tp:taxon-name></italic> (Dai 25056). Scale bar: 1 cm.</p></caption><graphic xmlns:xlink="http://www.w3.org/1999/xlink" xlink:href="mycokeys-116-073-g004.jpg" position="float" orientation="portrait" xlink:type="simple" id="oo_1303893.jpg"><uri content-type="original_file" xlink:type="simple">https://binary.pensoft.net/fig/1303893</uri></graphic></fig></tp:treatment-sec><tp:treatment-sec sec-type="etymology" id="SECID0ETBAI"><title>Etymology.</title><p><italic>Zhejiangensis</italic> refers to the type location, Zhejiang Province, East China.</p><fig id="F5" position="float" orientation="portrait"><object-id xmlns:xlink="http://www.w3.org/1999/xlink" content-type="doi" xlink:type="simple">10.3897/mycokeys.116.143594.figure5</object-id><object-id xmlns:xlink="http://www.w3.org/1999/xlink" content-type="zenodo_dep_id" xlink:type="simple">15181031</object-id><object-id xmlns:xlink="http://www.w3.org/1999/xlink" content-type="arpha" xlink:type="simple">72F51946-DA77-5AD6-8BD4-AA13A0171321</object-id><label>Figure 5.</label><caption><p>Microscopic structures of <italic><tp:taxon-name><tp:taxon-name-part taxon-name-part-type="genus" reg="Botryobasidium">Botryobasidium</tp:taxon-name-part><tp:taxon-name-part taxon-name-part-type="species" reg="zhejiangensis">zhejiangensis</tp:taxon-name-part></tp:taxon-name></italic> (drawn from the holotype Dai 24851) <bold>a</bold> basidiospores <bold>b</bold> basidia <bold>c</bold> basidioles <bold>d</bold> subicular hyphae. Scale bars: 5 μm (<bold>a</bold>); 10 μm (<bold>b–d</bold>).</p></caption><graphic xmlns:xlink="http://www.w3.org/1999/xlink" xlink:href="mycokeys-116-073-g005.jpg" position="float" orientation="portrait" xlink:type="simple" id="oo_1303894.jpg"><uri content-type="original_file" xlink:type="simple">https://binary.pensoft.net/fig/1303894</uri></graphic></fig></tp:treatment-sec><tp:treatment-sec sec-type="description" id="SECID0EEDAI"><title>Description.</title><p><bold><italic>Basidiomata</italic></bold>: Annual, resupinate, adnate, pellicular, difficult to separate from substrate, up to 11 cm long, 7 cm wide, 1 mm thick, without odor and taste when fresh; hymenophore white to cream, smooth, uncracked, cream to slightly buff when dry; sterile margin indistinct, thinning out, concolorous with hymenophore.</p><p><bold><italic>Hyphal system</italic></bold>: Monomitic, generative hyphae with clamp connections, <abbrev xmlns:xlink="http://www.w3.org/1999/xlink" xlink:title="Cotton Blue" id="ABBRID0EWDAI" xlink:type="simple">CB</abbrev>+, <abbrev xmlns:xlink="http://www.w3.org/1999/xlink" xlink:title="Melzer’s reagent" id="ABBRID0E1DAI" xlink:type="simple">IKI</abbrev>–; tissues unchanged in <abbrev xmlns:xlink="http://www.w3.org/1999/xlink" xlink:title="5% potassium hydroxide" id="ABBRID0E5DAI" xlink:type="simple">KOH</abbrev>. Subhymenial hyphae hyaline, thin-walled, smooth, frequently branched at right angles, loosely interwoven, 4–6 µm in diam.; subicular hyphae hyaline, slightly thick-walled, smooth, frequently branched, 6–8 µm in diam.</p><p><bold><italic>Hymenium</italic></bold>: Basidia slightly barrel-shaped, hyaline, thin-walled, with six sterigmata and a basal clamp connection, 15–19 × 5–6 μm; basidioles in shape similar to basidia, but smaller.</p><p><bold><italic>Spores</italic></bold>: Basidiospores more or less navicular, hyaline, thin-walled, smooth, <abbrev xmlns:xlink="http://www.w3.org/1999/xlink" xlink:title="Cotton Blue" id="ABBRID0EQEAI" xlink:type="simple">CB</abbrev>+, <abbrev xmlns:xlink="http://www.w3.org/1999/xlink" xlink:title="Melzer’s reagent" id="ABBRID0EUEAI" xlink:type="simple">IKI</abbrev>–, (7.8–)7.9–9.2(–9.5) × (2.5–)2.6–3.4(–3.5) μm, L = 8.47 μm, W = 3.05 μm, Q = 2.78 (n = 60/2).</p></tp:treatment-sec></tp:taxon-treatment>
